# Supplementary material for: Glycyrrhizic Acid-Modified Gold Nanoparticles Show Inhibitory Activity Against PRRSV and SARS-CoV-2 Pseudovirus In Vitro
Source: Viruses. 2026 Apr 9;18(4):454. doi: 10.3390/v18040454 (PMC13119537; doi:10.3390/v18040454)
Supplement: Supplementary file 1 [file viruses-18-00454-s001.zip]

Archive with 1 entries (1 files):
- viruses-4200934-supplementary.pdf
